# Supplementary material for: Genetic Association Analysis of Copy Number Variations for Meat Quality in Beef Cattle
Source: Foods. 2023 Oct 31;12(21):3986. doi: 10.3390/foods12213986 (PMC10647706; doi:10.3390/foods12213986)
Supplement: Supplementary file 1 [file foods-12-03986-s001.zip]

Archive with 1 entries (1 files):
- foods-2643403-supplementary.pdf
